# Supplementary material for: Sensitive and Robust LC-MS/MS Assay to Quantify 25-Hydroxyvitamin D in Leftover Protein Extract from Dried Blood Spots
Source: Int J Neonatal Screen. 2021 Dec 10;7(4):82. doi: 10.3390/ijns7040082 (PMC8704356; doi:10.3390/ijns7040082)
Supplement: Supplementary file 1 [file IJNS-07-00082-s001.zip]

Archive with 1 entries (1 files):
- IJNS-1476396-supplementary.pdf
